# Supplementary material for: VIRUSBreakend: Viral Integration Recognition Using Single Breakends
Source: Bioinformatics. 2021 May 11;37(19):3115–9. doi: 10.1093/bioinformatics/btab343 (PMC8504616; doi:10.1093/bioinformatics/btab343)
Supplement: btab343_supplementary_data [file btab343_supplementary_data.zip]

Archive with 2 entries (2 files):
- Supplementary Methods VIRUSBreakend.docx
- SupplementaryTables.xlsx
