# Supplementary material for: VIRUSBreakend: Viral Integration Recognition Using Single Breakends
Source: Bioinformatics. 2021 May 11;37(19):3115–9. doi: 10.1093/bioinformatics/btab343 (PMC8504616; doi:10.1093/bioinformatics/btab343)
Supplement: btab343_supplementary_data [file btab343_supplementary_data.zip › SupplementaryTables.xlsx]

## Sheet: 1 Simulation
caller	repeatSummary	fp	tp_both	tp_single	tp_hom	fn	total_sims	tp	overall_sens	tp_sens	tp_both_sens	fdr	sens_low	sens_high	fdr_low	fdr_high
VIRUSBreakend	No repeat	0	1067	29	30	4	1130	1126	99.646	96.9912	94.4248	0	99.0305	99.8865	0	0.423872
BATVI	No repeat	92	748	323	17	42	1130	1088	96.2832	94.7788	66.1947	7.79661	94.9639	97.2765	6.36166	9.513
GRIDSS2 Single Breakend	No repeat	82	701	375	6	48	1130	1082	95.7522	95.2212	62.0354	7.04467	94.3633	96.8196	5.67283	8.70732
GRIDSS2 Breakpoint	No repeat	490	1059	7	15	49	1130	1081	95.6637	94.3363	93.7168	31.1903	94.2637	96.7429	28.9166	33.5571
ViFi	No repeat	164	985	90	0	55	1130	1075	95.1327	95.1327	87.1681	13.2365	93.6686	96.2804	11.4248	15.2802
VERSE	No repeat	0	926	128	3	73	1130	1057	93.5398	93.2743	81.9469	0	91.9053	94.8703	0	0.45144
VIRUSBreakend	Other	0	9	2	0	0	11	11	100	100	81.8182	0	67.8552	100	0	32.1448
BATVI	Other	11	8	2	1	0	11	11	100	90.9091	72.7273	50	67.8552	100	30.7221	69.2779
GRIDSS2 Single Breakend	Other	3	6	5	0	0	11	11	100	100	54.5455	21.4286	67.8552	100	5.70635	51.1838
GRIDSS2 Breakpoint	Other	3	10	0	0	1	11	10	90.9091	90.9091	90.9091	23.0769	57.1169	99.5236	6.16061	54.0151
VERSE	Other	0	8	1	0	2	11	9	81.8182	81.8182	72.7273	0	47.755	96.7861	0	37.119
ViFi	Other	8	6	2	0	3	11	8	72.7273	72.7273	54.5455	50	39.3166	92.6723	27.9996	72.0004
VIRUSBreakend	Satellite	0	5	4	175	0	184	184	100	4.8913	2.71739	0	97.451	100	0	2.54904
BATVI	Satellite	225	6	3	166	9	184	175	95.1087	4.8913	3.26087	56.25	90.6254	97.5944	51.2266	61.1515
GRIDSS2 Breakpoint	Satellite	111	8	0	147	29	184	155	84.2391	4.34783	4.34783	41.7293	77.98	89.027	35.7808	47.9208
GRIDSS2 Single Breakend	Satellite	3	1	3	25	155	184	29	15.7609	2.17391	0.543478	9.375	10.973	22.02	2.45297	26.1666
VERSE	Satellite	0	1	3	23	157	184	27	14.6739	2.17391	0.543478	0	10.0566	20.8114	0	15.5043
ViFi	Satellite	443	3	5	0	176	184	8	4.34783	4.34783	1.63043	98.2262	2.03565	8.68961	96.3948	99.1729
VIRUSBreakend	Simple	0	21	4	13	3	41	38	92.6829	60.9756	51.2195	0	78.9948	98.091	0	11.4334
GRIDSS2 Breakpoint	Simple	13	23	0	12	6	41	35	85.3659	56.0976	56.0976	27.0833	70.1378	93.9071	15.7394	42.0918
BATVI	Simple	24	15	6	11	9	41	32	78.0488	51.2195	36.5854	42.8571	61.9695	88.8882	29.9659	56.7265
GRIDSS2 Single Breakend	Simple	8	17	6	3	15	41	26	63.4146	56.0976	41.4634	23.5294	46.9194	77.4302	11.3831	41.5657
VERSE	Simple	0	15	8	0	18	41	23	56.0976	56.0976	36.5854	0	39.8895	71.1808	0	17.8099
ViFi	Simple	37	20	3	0	18	41	23	56.0976	56.0976	48.7805	61.6667	39.8895	71.1808	48.1901	73.6472
VIRUSBreakend	SINE/LINE/DNA/LTR	0	1070	26	20	1	1117	1116	99.9105	98.12	95.7923	0	99.4206	99.9953	0	0.427657
BATVI	SINE/LINE/DNA/LTR	961	881	199	24	13	1117	1104	98.8362	96.6876	78.872	46.5375	97.963	99.3516	44.3705	48.7176
GRIDSS2 Breakpoint	SINE/LINE/DNA/LTR	416	1060	9	14	34	1117	1083	96.9561	95.7028	94.897	27.7518	95.7251	97.8512	25.5117	30.1074
GRIDSS2 Single Breakend	SINE/LINE/DNA/LTR	172	678	395	6	38	1117	1079	96.598	96.0609	60.6983	13.749	95.3139	97.5495	11.9139	15.8107
VERSE	SINE/LINE/DNA/LTR	0	872	157	0	88	1117	1029	92.1218	92.1218	78.0662	0	90.345	93.6017	0	0.463678
ViFi	SINE/LINE/DNA/LTR	330	832	188	0	97	1117	1020	91.316	91.316	74.4852	24.4444	89.4714	92.8699	22.1908	26.8454
Column	Description
caller	Viral integration tool
repeatSummary	RepeatMasker annotation (similarly performing RepeatClasses have been collapsed into a common label)
fp	Count of false positives
tp_both	Count of integration sites with both breakpoints correctly called
tp_single	Count of integration sites with one breakpoint correctly called (the other could be a false negative or a homologous call)
tp_hom	Count of integration sites called to a homologous host location
fn	Count of false negatives
total_sims	Number of integration sites with the given repeat annotation
tp	Total integration sites
overall_sens	Overall sensitivity (including homologous calls)
tp_sens	Sensitivity when considering homologous calls as false positives
tp_both_sens	Sensitivity when requiring both breakpoints to caller (excludes homologous calls)
fdr	Overall false discovery rate
*_low *_high	95% confidence interval bounds

## Sheet: 2 HCC
		Sung 2012 Validation Results		Sung 2012 Validation Sequence RepeatMasker Analysis			VIRUSBreakend Results						BatVI Results			GRIDSS2 Results		ViFi Results		VERSE Results
Sample	Coverage (mean autosomal)	host position	virus position	RepeatMasker classification	Length of validated sequence (bp)	Validated sequence classified as repeat (bp)	host position	inserted sequence	virus position	mapq	RepeatMasker Classification	Notes	host position	virus position	Note	host position	Note	output.clusters.txt.range	Notes	integration-sites.txt ('official' VERSE output)	step3/b-align/results-virus-loci.txt	step3/b-align/crest/results-virus-loci.txt	step3/b-align/SVDetect/results-virus-loci.txt	Virus found
145T	37	chr19: 30303492	1053				chr19:30303493	GA	AB540583:997	60			chr19:30303493	995		30303493		chr19,30303492,30303498,30303492,30303498					INTER NORMAL_SENSE - chr19 30303328-30304063 - chrVirus 1456-1737 5 100% - - 1 - -	gi_262064402_gb_GQ475323.1__Hepatitis_B_virus_isolate_KOR19LC,_complete_genome
	37	chr19: 30303498	1819				chr19:30303500		AB540583:1820	60			chr19:30303499	1075		30303499		chr19,30303492,30303498,30303492,30303498	ViFi merged call		chr19 30303498 - chrVirus 1456-1737 5+1 low	chr19 30303498 - chrVirus 1456-1737 5+1 low	INTER NORMAL_SENSE - chr19 30303328-30304063 - chrVirus 1456-1737 5 100% - - 1 - -	gi_262064402_gb_GQ475323.1__Hepatitis_B_virus_isolate_KOR19LC,_complete_genome
177T	48	chr3: 196625752	1827	HSATII	99	99	chr10:42387285		AB540582:1825	0	HSATII#Satellite		chr3:196625753	1825	Not in final_hits.txt but in predictions.opt.subopt.txt									gi_241994936_gb_GQ205440.1__Hepatitis_B_virus_isolate_Bc,_complete_genome
180N	130	chr2: 216280279	1822				chr2:216281056	TTTCATTTT	NC_003977:1250	60			chr2:216281056	1077		216281056		chr2,216280279,216281055,-1,-1						gi_70609962_gb_DQ089770.1__Hepatitis_B_virus_isolate_HK1272,_complete_genome
186T	37	chr19: 36214005	2448				chr19:36214006	ACAT	AB540583:2449	60			chr19:36214006	2449		36214006		chr19,36214005,36214011,-1,-1					INTER REVERSE_SENSE - chr19 36213428-36214682 - chrVirus 1610-2347 34 100% - - 1 - -	gi_70609957_gb_DQ089769.1__Hepatitis_B_virus_isolate_HK430,_complete_genome
	37	chr19: 36214017	1605				chr19:36214018	AT	AB540583:1603	60			chr19:36214014	1605		36214018		chr19,36214005,36214011,-1,-1	ViFi merged call				INTER REVERSE_SENSE - chr19 36213428-36214682 - chrVirus 1610-2347 34 100% - - 1 - -	gi_70609957_gb_DQ089769.1__Hepatitis_B_virus_isolate_HK430,_complete_genome
198T	35	chr5: 1269387	821				chr5:1269385		NC_003977:824	60			chr5:1269391	816		1269388		chr5,1269387,1269405,1269387,1269405					INTER REVERSE_SENSE - chr5 1268748-1269747 - chrVirus 546-2108 7 100% - - 1 - -	gi_5019931_gb_AF143298.1__Hepatitis_B_virus_clone_7720-G8,_complete_genome
	35	chr5: 1269405	1950				chr5:1269406		NC_003977:1954	60			chr5:1269406	1937		1269406		chr5,1269387,1269405,1269387,1269405	ViFi merged call				INTER REVERSE_SENSE - chr5 1268748-1269747 - chrVirus 546-2108 7 100% - - 1 - -	gi_5019931_gb_AF143298.1__Hepatitis_B_virus_clone_7720-G8,_complete_genome
26T	67	chr18: 107920	670	BSR/Beta	653	652	chrUn_gl000225:112021	GA	AB540583:671	0	Beta#Satellite		chr18:107244	0	"?" orientation; Not in final_hits.txt but in predictions.opt.subopt.txt									gi_74474927_dbj_AB206817.1__Hepatitis_B_virus_DNA,_complete_genome,_strain:_Hiroshima
200T	32	chr19: 30315003	1798				chr19:30315004	TCC	AB540583:1799	60			chr19:30315004	1813		30315004							INTER NORMAL_SENSE - chr19 30314668-30315930 - chrVirus 757-1956 14 100% - - 1 - -	gi_74474927_dbj_AB206817.1__Hepatitis_B_virus_DNA,_complete_genome,_strain:_Hiroshima
	32	chr19: 30315365	316				chr19:30315367		AB540583:316	60			chr19:30315366	315		30315366							INTER NORMAL_SENSE - chr19 30314421-30315820 - chrVirus 477-1883 17 100% - - 1 - -	gi_74474927_dbj_AB206817.1__Hepatitis_B_virus_DNA,_complete_genome,_strain:_Hiroshima
268T	39	chr19: 30298787	1931				chr19:30298788	AAGGA	NC_003977:1937	60			chr19:30298788	1932		30298788		chr19,30298787,30299087,-1,30298787		chr19 30298787 - chrVirus 1931 + 0+12 high	chr19 30298787 - chrVirus 1931 + 0+12 high	chr19 30298787 - chrVirus 1931 + 0+12 high	INTER REVERSE_SENSE - chr19 30298791-30299459 - chrVirus 1929-2611 78 100% - - 1 - -	gi_251822184_dbj_AP011097.1__Hepatitis_B_virus_DNA,_complete_genome,_strain:_C0503296(PTK)F
	39	chr5: 1292391	2447				chr5:1292391		NC_003977:2450	60			chr5:1292392	2449		1292392		chr5,1292391,1292403,1292391,1292403		chr5 1292390 + chrVirus 2447 + 27+6 high	chr5 1292390 + chrVirus 2447 + 27+6 high	chr5 1292390 + chrVirus 2447 + 27+6 high	INTER NORMAL_SENSE - chr5 1291761-1292693 - chrVirus 2504-3182 27 100% - - 1 - -	gi_251822184_dbj_AP011097.1__Hepatitis_B_virus_DNA,_complete_genome,_strain:_C0503296(PTK)F
	39	chr5: 1292403	354				chr5:1292404		NC_003977:357	60			chr5:1292404	301		1292404		chr5,1292391,1292403,1292391,1292403	ViFi merged call				INTER NORMAL_SENSE - chr5 1292767-1293047 - chrVirus 33-337 5 100% - - 1 - -	gi_251822184_dbj_AP011097.1__Hepatitis_B_virus_DNA,_complete_genome,_strain:_C0503296(PTK)F
43T	31	chr3: 196625710	1910	HSATII	96	96	chr10:42596862	T	NC_003977:1910	29	HSATII#Satellite		chr3:196625715	1911	Not in final_hits.txt but in predictions.opt.subopt.txt									gi_74474927_dbj_AB206817.1__Hepatitis_B_virus_DNA,_complete_genome,_strain:_Hiroshima
46T	37	chr5: 1295367	751				chr5:1295369		KJ173323.1:752				chr5:1295368	751		1295368		chr5,1295347,1295367,-1,1295367					INTER NORMAL_SENSE - chr5 1295493-1296069 - chrVirus 1570-2144 15 100% - - 1 - -	gi_14290239_gb_AF384371.1__Hepatitis_B_virus_isolate_G376-7,_complete_genome
70T	116	chr19: 36212331	1931				chr19:36212334		AB540582:1932				36212332	1916		36212332		chr19,36212311,36212331,36212311,36212331						gi_38147024_gb_AY293309.1__Hepatitis_B_virus_strain_Whutj-37,_complete_genome
	116	chr19: 36212311	227				chr19:36212309		AB540582:228				36212312	232		36212312		chr19,36212311,36212331,36212311,36212331	ViFi merged call					gi_38147024_gb_AY293309.1__Hepatitis_B_virus_strain_Whutj-37,_complete_genome
71T	33	chr3: 196625776	417	HSATII	91	90	chr10:42387235		NC_003977:420	6	HSATII#Satellite		chr3:196625654-196625766	447	Not in final_hits.txt but in predictions.opt.subopt.txt									gi_74474927_dbj_AB206817.1__Hepatitis_B_virus_DNA,_complete_genome,_strain:_Hiroshima
	33	chr19: 36213141	1884						AB206817.2:1850	60		VIRUSBreakend claims integration at chr18:72836803			Found nearby call: chr19:36213273->1360			chr19,36213013,36213272,-1,-1					INTER NORMAL_SENSE - chr19 36212625-36213528 - chrVirus 92-2662 3 100% - - 1 - -	gi_74474927_dbj_AB206817.1__Hepatitis_B_virus_DNA,_complete_genome,_strain:_Hiroshima
	33	chr19: 36213136	619						AB206817.2:600	60		VIRUSBreakend claims integration at chr18:72836753			Found nearby call: chr19:36213116->774			chr19,36213013,36213272,-1,-1	ViFi merged call				INTER NORMAL_SENSE - chr19 36212625-36213528 - chrVirus 92-2662 3 100% - - 1 - -	gi_74474927_dbj_AB206817.1__Hepatitis_B_virus_DNA,_complete_genome,_strain:_Hiroshima
95T	36	chr19: 36212564	2240	(CAGCCA)n	160	63	chr19:36212564		AB540583:2243	60			chr19:36212565	2244			Not called due to strain divergence from viral reference: Single breakend called but kraken2 did not give any classification. BLAST matches MG098582.1	chr19,36212564,36212564,-1,-1						gi_74474927_dbj_AB206817.1__Hepatitis_B_virus_DNA,_complete_genome,_strain:_Hiroshima
22 total viral integration breakpoints							16+4						16+4			15		16		2			14
15 unique integration sites							10+4						10+4			9		10		2			8
Failures	ERR093473	sra download failure (part of 43T). Not included in input reads
	ERR173541	sra download failure (part of 70T). Not included in input reads
Colour Legend
Homologous site
Found in intermediate result but not in final output
Not called

## Sheet: 3 Hartwig Pathology
Pathology Results		VIRUSBreakend summary.tsv output
HPV pathology SOC	EBV pathology SOC	taxid_genus	name_genus	reads_genus_tree	taxid_species	name_species	reads_species_tree	taxid_assigned	name_assigned	reads_assigned_tree	reads_assigned_direct	reference	reference_taxid	reference_kmer_count	alternate_kmer_count	#rname	startpos	endpos	numreads	covbases	coverage	meandepth	meanbaseq	meanmapq	integrations	QCStatus
HPV type 16		333750	Alphapapillomavirus	61510	337041	Alphapapillomavirus 9	61504	333760	Human papillomavirus type 16	61504	61504	KY549185.1	333760	469857	469716	adjusted_KY549185.1	1	7907	62492	7665	96.9394	1120.62	38.8	60	12
HPV type 16		333750	Alphapapillomavirus	62802	337041	Alphapapillomavirus 9	62795	333760	Human papillomavirus type 16	62794	62794	KY549197.1	333760	482184	481490	adjusted_KY549197.1	1	7905	64961	7592	96.0405	1138.53	39	59.9	11
HPV type 18		333750	Alphapapillomavirus	1688	337042	Alphapapillomavirus 7	1685	333761	Human papillomavirus type 18	1365	1365	EF202153.1	333761	13399	13306	adjusted_EF202153.1	1	7824	1762	2535	32.4003	31.309	36.3	60	2
HPV type 16	EBV neg	333750	Alphapapillomavirus	261783	337041	Alphapapillomavirus 9	261781	333760	Human papillomavirus type 16	261779	261779	MG849681.1	333760	2004844	2004462	adjusted_MG849681.1	1	7902	269662	7673	97.102	4751.12	36.2	60	9
HPV type 16		333750	Alphapapillomavirus	993798	337041	Alphapapillomavirus 9	993794	333760	Human papillomavirus type 16	993793	993793	MG848669.1	333760	7717854	7676591	adjusted_MG848669.1	1	7862	1025944	7268	92.4447	18044	36.3	60	25
no high-risk HPV
no high-risk HPV	EBV neg	10375	Lymphocryptovirus	412	10376	Human gammaherpesvirus 4	412	10376	Human gammaherpesvirus 4	412	411	MG298860.1	10376	42177	36923	adjusted_MG298860.1	1	169525	27309	30435	17.9531	5.49156	35.1	59.3	0
HPV type 18		333750	Alphapapillomavirus	1487	337042	Alphapapillomavirus 7	1442	337042	Alphapapillomavirus 7	1442	1154	LC509000.1	333761	11372	11372	adjusted_LC509000.1	1	7857	1527	2015	25.6459	26.4661	36.3	60	2	CHILD_TAXID_REFERENCE
HPV type 16		333750	Alphapapillomavirus	548732	337041	Alphapapillomavirus 9	548730	333760	Human papillomavirus type 16	548723	548723	MG847830.1	333760	4240892	4233128	adjusted_MG847830.1	1	7901	568728	7671	97.089	10014.2	36.2	60	13
HPV type 16		333750	Alphapapillomavirus	520	337041	Alphapapillomavirus 9	520	333760	Human papillomavirus type 16	520	520	AB818689.1	333760	4020	4017	adjusted_AB818689.1	1	7907	525	7675	97.0659	9.58606	36.1	60	1
HPV type 16		333750	Alphapapillomavirus	108249	337041	Alphapapillomavirus 9	108244	333760	Human papillomavirus type 16	108243	108243	MG848676.1	333760	826857	826249	adjusted_MG848676.1	1	7894	113182	6987	88.5103	1943.53	36.2	59.9	5
no high-risk HPV
	EBV positive	10375	Lymphocryptovirus	2394967	10376	Human gammaherpesvirus 4	2394547	10376	Human gammaherpesvirus 4	2394547	2394537	MG298924.1	10376	30517231	30424264	adjusted_MG298924.1	1	171734	2452913	163224	95.0447	2027.17	35.9	51.6	3
no high-risk HPV
no high-risk HPV
no high-risk HPV
no high-risk HPV	EBV neg
HPV type 16		333750	Alphapapillomavirus	109269	337041	Alphapapillomavirus 9	109268	333760	Human papillomavirus type 16	109261	109261	LC368961.1	333760	845084	841916	adjusted_LC368961.1	1	7905	111661	7674	97.0778	1992.37	36.3	60	13
no high-risk HPV
HPV high-risk		333750	Alphapapillomavirus	961	337042	Alphapapillomavirus 7	961	10593	human papillomavirus 45	960	960	LR861941.1	10593	7498	7498	adjusted_LR861941.1	1	7849	999	4929	62.7978	18.0042	36	60	2
no high-risk HPV
no high-risk HPV
	EBV positive	10375	Lymphocryptovirus	3799024	10376	Human gammaherpesvirus 4	3798363	10376	Human gammaherpesvirus 4	3798363	3798349	MG021307.1	10376	51829030	51763210	adjusted_MG021307.1	1	171322	3866799	163631	95.5108	3202.54	36.1	50.4	11
HPV type 16		333750	Alphapapillomavirus	857052	337041	Alphapapillomavirus 9	857046	333760	Human papillomavirus type 16	857041	857041	FJ610149.1	333760	6621918	6576510	adjusted_FJ610149.1	1	7906	884369	7598	96.1042	15649	36.2	60	23
HPV positive		333750	Alphapapillomavirus	1446	337041	Alphapapillomavirus 9	1444	333760	Human papillomavirus type 16	1444	1444	LC368955.1	333760	11347	11347	adjusted_LC368955.1	1	7905	1517	3016	38.1531	26.6944	36.2	60	2
HPV type 18		333750	Alphapapillomavirus	852460	337042	Alphapapillomavirus 7	852441	333761	Human papillomavirus type 18	476899	476899	MF288676.1	333761	6769718	6769718	adjusted_MF288676.1	1	7845	891002	7648	97.4888	15969.9	36.1	60	4
HPV type 16		333750	Alphapapillomavirus	15690	337041	Alphapapillomavirus 9	15688	333760	Human papillomavirus type 16	15687	15687	KY549238.1	333760	120995	120995	adjusted_KY549238.1	1	7905	15915	5949	75.2562	286.494	36	60	2
HPV positive		333750	Alphapapillomavirus	6914	337041	Alphapapillomavirus 9	6914	10586	human papillomavirus 33	6914	6914	HQ537690.1	10586	55577	55192	adjusted_HQ537690.1	1	7912	7020	5777	73.0157	125.075	36.1	60	3
HPV high-risk		333750	Alphapapillomavirus	4480	337041	Alphapapillomavirus 9	4479	10585	human papillomavirus 31	4476	4476	LR862026.1	10585	34517	34412	adjusted_LR862026.1	1	7878	4568	6302	79.9949	82.4886	36.1	60	2
no high-risk HPV
HPV positive (other biopsy)		333750	Alphapapillomavirus	263	337041	Alphapapillomavirus 9	262	333760	Human papillomavirus type 16	262	262	MG847926.1	333760	2053	2044	adjusted_MG847926.1	1	7900	263	6248	79.0886	4.80797	36	60	2
no high-risk HPV
	EBV pos (EBER other biopsy)	10375	Lymphocryptovirus	1933306	10376	Human gammaherpesvirus 4	1932912	10376	Human gammaherpesvirus 4	1932912	1932900	MF547491.1	10376	28234350	28229387	adjusted_MF547491.1	1	169700	1977502	162227	95.5963	1654.19	36	50	1
HPV high-risk		333750	Alphapapillomavirus	7045	337041	Alphapapillomavirus 9	7045	10586	human papillomavirus 33	7044	7044	HQ537690.1	10586	55069	54878	adjusted_HQ537690.1	1	7912	7222	6540	82.6593	127.266	35.9	60	2
	EBV positive	10375	Lymphocryptovirus	1173305	10376	Human gammaherpesvirus 4	1173095	10376	Human gammaherpesvirus 4	1173095	1173092	MF547489.1	10376	15793102	15780942	adjusted_MF547489.1	1	169708	1197755	162386	95.6855	1012.44	35.6	51.5	2
HPV positive (known)		333750	Alphapapillomavirus	6468	337041	Alphapapillomavirus 9	6468	333760	Human papillomavirus type 16	6468	6468	KY549197.1	333760	49737	49737	adjusted_KY549197.1	1	7905	6571	4950	62.6186	116.514	36.1	60	2
HPV positive		333750	Alphapapillomavirus	568819	337041	Alphapapillomavirus 9	568814	333760	Human papillomavirus type 16	568812	568812	KY549236.1	333760	4397073	4397073	adjusted_KY549236.1	1	7909	585534	7671	96.9908	10410.2	36.1	60	9
HPV positive		333750	Alphapapillomavirus	190098	337041	Alphapapillomavirus 9	190094	333760	Human papillomavirus type 16	190091	190091	LC368961.1	333760	1452339	1448413	adjusted_LC368961.1	1	7905	194141	7676	97.1031	3479.45	35.9	60	5
HPV positive		333750	Alphapapillomavirus	113290	337041	Alphapapillomavirus 9	113288	333760	Human papillomavirus type 16	113284	113284	KU053886.1	333760	870830	867085	adjusted_KU053886.1	1	7905	117125	7716	97.6091	2072.74	35.9	59.9	22
HPV type 18		333750	Alphapapillomavirus	9361	337042	Alphapapillomavirus 7	9361	333761	Human papillomavirus type 18	5285	5285	MF288683.1	333761	75099	74968	adjusted_MF288683.1	1	7857	9600	7651	97.3781	176.316	36.2	60	2
HPV positive		333750	Alphapapillomavirus	245701	337041	Alphapapillomavirus 9	245701	333760	Human papillomavirus type 16	245700	245700	KU053827.1	333760	1914474	1913274	adjusted_KU053827.1	1	7907	253187	7675	97.0659	4512.16	36	60	7
